# Supplementary material for: Fugacium Spliced Leader Genes Identified from Stranded RNA-Seq Datasets
Source: Microorganisms. 2019 Jun 11;7(6):171. doi: 10.3390/microorganisms7060171 (PMC6616646; doi:10.3390/microorganisms7060171)
Supplement: Supplementary file 1 [file microorganisms-07-00171-s001.zip]

Archive with 2 entries (2 files):
- Supplementary figure 1.pdf
- Supplementary table 1.xlsx
