# Supplementary material for: Fugacium Spliced Leader Genes Identified from Stranded RNA-Seq Datasets
Source: Microorganisms. 2019 Jun 11;7(6):171. doi: 10.3390/microorganisms7060171 (PMC6616646; doi:10.3390/microorganisms7060171)
Supplement: Supplementary file 1 [file microorganisms-07-00171-s001.zip › Supplementary table 1.xlsx]

## Sheet: Supplementary Table 1
Type	Sequence ID	Total sequence length	Length of DinoSL (DinoSL relict) upstream seqeuence	Length of DinoSL (DinoSL relict) downstream seqeuence	# of DinoSL (DinoSL relict)	Sequence
DinoSL genes	Dino.SL-1-UN01	292	147	124	1	CGGTGTCGGTAACGGTTGACCATGGATGACCATGACGGGTATATTCTTCCCTATGACTAGTGGCTGTTATCGAGTATGTATAAGCTGGGTAATCGTTGACGATAATAAGGCTTACTATCCCCTATAACTGGCTGGGGGTTGGGAGGTCCGTAGCCATTTTGGCTCAAGGAGCCGTGATTGCTCAACCCTCCCAGAGGTCGGCAGGCACAACAGATAGTTGAGCTATGTCCTTATTATAGTTTGCCATGACGCTTCGCGCTGATTCAAGATATATCATCGTACCAGTCCAAGG
	Dino.SL-1-UN02	121	54	46	1	CAAAATCTGTGAATCCTACAATCTCACCATCATTTGCCCCAGAAGTGCGGCAATCCGTAGCCATTTTGGCTCAAGGAACGACTTGAGCTGAGTGGCCACGAGCTCCAGATCGGAAGAGCGT
	Dino.SL-1-UN03	148	49	78	1	GGGCGGCCGGCTTCTCGTACCCCTCCTTCGCCATAGCCTGGAACTTCACCCGTAGCCATTTTGGCTCAAGGGTGGTGCCACCTTTCAACGGCTCTGATCAAAGGGTGAAGTTCCAGGCTATGGCGAAGGAGGGGTACGAGAAACCGGC
	Dino.SL-1-UN04	150	43	86	1	TGGTGCATCTTGGCCTCCAAGGAGGGGTCCACCGTGAACTTTCCCGTAGCCATTTTGGCTCAAGCTCGCTTGGACTGGGCCTCCCCGTGCAGTCCACAGAGGTCTGCGTCGTCGTGAAACACGCAATGGTGAAGGGAAAGTTCACGGTGG
	Dino.SL-1-UN05	103	75	7	1	TTGTGTGTTTTGGGGGCCTCTGTGAGGCGGCAGACTGCCAAGCCTAGCGAGAGAGAGAGAGAGAGAGAAAGGGAGCCGTAGCCATTTTGGCTCAAGATTTGGG
	Dino.SL-1-UN06	143	43	79	1	GTTGAAATGTTGTTGCTATGACTCGACACTCTAAAAGATCAATCCGTAGCCATTTTGGCTCAAGGATTGTCGAGCTCATGGGCTCCGTGGCATTGAAGCTGGGTCAACATCAACCGTTTCCTGCCGCAAATCTCATGGAAAAC
	Dino.SL-1-UN07	134	73	40	1	CTTGACTTGGAGCATTTCCCTACGTTAAAATTCCTGCGCAGGGCCGTTGTTTTTGAGTTTCTAAGTTAATAAACCGTAGCCATTTTGGCTCAAGTTATAATGCGGTAACTTCACCCTGCTATTGTCATTTTTCT
	Dino.SL-1-UN08	178	110	47	1	GTTTTTTTGTGCGGATGTTCAGCCGTTTTGCGCTCCCCGTGTACTCGTGTCAATGTTTCCCTGGCAGACGTTTCAGTGCCCTTAGCCCATCAATGTTGGCAAGAACGTAACCGTAGCCATTTTGGCTCAAGTCGTCCTTCCAGCCGGTGCGGCTGATTGCGACCAAGCACTTGGGAGT
	Dino.SL-1-UN09	136	37	78	1	CGTTTGGGTGTCGTTATAAGCGCTGTCCGTTATGAATCCGTAGCCATTTTGGCTCAAGCCTCCCAGCTGGCTACTAGGCTCAGCCTCCCAGCTGGCTACTAGGCTTCAACAGATGAGTCATATCGCAATGGATGCC
	Dino.SL-1-UN10	166	120	25	1	CTGAGAATCTCCCATAAAATGGTTGGTTTATTAATACTATAAATTGTTAATAAAGGATGATTTAGGGGTTACTGTATTGCTTGAGAAACCATCCAATCAACACTTCATGAATGCTAAACACCGTAGCCATTTTGGCTCAAGCTTTTGGCTCAGAGTTCCCCCGAAT
	Dino.SL-1-UN11	183	137	25	1	TTTATACACACACCATATGGACTACCCTAAATCAGATCCATGAAGACTAACCCAGCAACTGCTGACTTGGTCTGCCAACGATCTCGCCTCATGAGCGCTGGCTGCTCCATCACGGGAGGACTGTTGCAGTTCCATGACCGTAGCCATTTTGGCTCAAGGCTGGAAACCTTGCGTAGTGCCCAC
	Dino.SL-1-UN12	216	96	99	1	GCTGCTGGTCAGGAGGAATGCCCTCCTTGTCCTGGATCTTGGCCTTCACATTGTCGATGGTGTCCGATGCTTCCACGTCAAGCGTGATCGTCTTACCCGTAGCCATTTTGGCTCAAGGAAATTCGGCTCAAGTACTTCCCTAGCCTTGCAGCCATGCAGATCTTCGTCAAAACCCTCACGGGTAAGACGATCACGCTTGACGTGGAAGCATCGGAC
	Dino.SL-1-UN13	179	78	80	1	GGCCGAGCAAAGTGTAGCCTTCCGCGTTGCTGGGCCACTTCGTGGAGGGTGGTGACTGACTCTCCGCGGTGTAGCCCCCCGTAGCCATTTTGGCTCAAGCTGAGCTCCCCATGAGCTGAGCCTTGAGGGCCATGGAGACGGGGGGCTACACCGCGGAGAGTCAGTCACCACCCTCCACG
	Dino.SL-1-UN14	118	75	22	1	ACTGACTTTCTCACAGCTGACGCAGCATCAGCAGATGAAGCTAAAAGAACTTTGCAGTTATCCTGACCAAGATCTCCGTAGCCATTTTGGCTCAAGCCATTTTGGCTCAACATTGGCT
	Dino.SL-1-UN15	110	58	31	1	GGGGGAGCGAGCCTTCTTGTAAGGGTTGGACTTGTGCGCCATAGTGCCCAGTCCCCCCCCGTAGCCATTTTGGCTCAAGAGCCATCGGCTCAAGAGCCAAGTGAGTGCGG
	Dino.SL-1-UN16	160	36	103	1	CCTAGAGGGTGCCATTTTGCAAAAAAAAATGCGCCACCGTAGCCATTTTGGCTCAAGGAAAACAAATCAACGTGGGAAGTTGCAAGTGTTGCGTCCCCTGTGTGAGTTGAAACCACACGAGCATGAGTTTGTTGTTTTGCGTTTTGCTTGTTGTGTTCGC
	Dino.SL-2-UN1	251	93	137	2	CTTCGTGGCACTATGCGGATATGCAGTCTTCAAGGTGCCTCGATGGAGCGCGGCGCGAAAGGACCATTTCGTCGGAGCGGTTCGCTTCCTCGTCCGTAGCCATTTTGGCTCAAGCCATTTTGGCTCAAGGCTGGAAACCTTGCGTAGTGCCCACATAATTGACCTACAAAAGGTCGTGTTTAATTAGTTTTCCTTTTGACCACAAAGGTCAAGACCCAAGTGTGGTCCTAGACTGCACAAAGCAGTGTGCC
	Dino.SL-3-UN1	170	24	125	3	CCGAGCATTCCGATTCTTGGTCTTCCGTAGCCATTTTGGCTCAAGCCATTTTGGCTCAAGCCATTTTGGCTCAAGGTTCAGGCTGGAAACCTTGCGTAGTGCCCACATAATTGACCTACAAGAGGTCGTGTTTAATTAGTTTTCCTTTTGACCACAAAGGTCAAGACCCA
DinoSL-like genes	DinoSL_like-2-UN1	314	132	161	2	CAAAGAAGAAATGTCAGTTGACAAAGCAGATTTCTTGAATCATTATGCCAGAACCCTACTGACTTTCTCACAGCTGACGCAGCATCAGCAGATGAAGCTAAAAGAACTTTGCAGTTATCCTGACCAAGATCTCCGTAGCCATTTTGGCTCAAGCCATTTTGGCTCAAGATTGGCTCAAGAGTCAAGCCGTAGAGTCCCCCCTGTGCCTGTGTCTTCAGGTATCTCTGCGGTGCCATGGCTTGTGCCTGGTGGCTACGGACGGCATCACCTTTGCCGCACGTGGTGCTTTGCCTGGGTTGCTTGGTGGTTCGATT
	DinoSL_like-2-UN2	104	9	63	2	TTTGGCTCAAGCCATTTTGGCTCAAGCCATTTTGGCTCAAGGTTCAGGCTGGAAACCTTGCGTAGTGCCCACATAATTGACCTACAAGAGGTCGTGTTTAATTA
	DinoSL_like-2-UN3	237	125	80	2	TTTCAGTTGACAAAGCAGATTTCTTGAATCATTATGCCAGAACCCTACTGACTTTCTCACAGCTGACGCAGCATCAGCAGATGAAGCTAAAAGAACTTTGCAGTTATCCTGACCAAGATCTCCGTAGCCATTTTGGCTCAAGCCATTTTGGCTCAAGATTGGCTCAAGAGTCAAGCCGTAGAGTCCCCCAGATCGGAAGAGCACACGTCTGAACTCCAGTCACGCCAATATCTCGTA
	DinoSL_like-2-UN4	169	9	128	2	TTTGGCTCAAGCCATTTTGGCTCAAGCCATTTTGGCTCAAGATTGGCTCAAGAGTCAAGCCGTAGAGTCCCCCCTGTGCCTGTGTCTTCAGGTATCTCTGCGGTGCCATGGCTTGTGCCTGGTGGCTACGGACGGCATCACCTTTGCCGCACGTGGTGCTTTGCCTGGG
	DinoSL_like-2-UN5	167	76	21	2	GAAGATTCGCATTTTCTGAATCCACGCCCTGATTTCTCCACGCCCTGAATCCAAGAGGGCGTGTGCCCGCATCTGTAGCCATTTTGGCTCAAGCACATCGCCCCAAAGAGGGCATGTGGTCACAGCTGTAGCCATTTTGGCTCAAGAACATTAGCCCCAAAGAGGGG
	DinoSL_like-2-UN6	209	114	63	2	GAAACTGTGTAGCATGAAGGATGTTTCCTGCGCATGAGAGAGGCCCACTTCAGTCGTGATGAGTCCCTAGTGGTGGTGCCTTCGCTGACGTTGCAAGGTGCCAGATTCTTATTGAGCCATTTTGGCTCAAGCCATTTTGGCTCAAGATTCAAGGTGAGCTCAAGGGAGCCGACCTTCCAAAACGTATTAGTGACCTACAAAAGGTCAAA
	DinoSL_like-2-UN7	120	49	39	2	CAGAGACAGGTTACGGCATTCCAATGACGCGCGATTTCGTCTTGGCTCAAGCCATTTTGGCTCAAGCCATTTTGGCTCAAGGTGAGCTCAAGGGAGCCGACCTTCCAAAACGTATTAGTG
	DinoSL_like-2-UN8	182	57	51	2	CCTTATGATGGCTCAAGTTTTCGGCTCAAGCCATTTTTGGCTCAAGTTTTCGGCTCAAGCCATTTTGGCTCAAGTTTTCGGCTCAAGCCATTTTTGGCTCAAGTTTTCGGCTCAAGCCATTTTGGCTCAAGTTTTCGGCTCAAGCCATTTTTGGCGGGCCGTTGAATAGGTAGTGTACGAAG
	DinoSL_like-3-UN1	203	98	58	3	TGTGTTCCTATGGCGTTTACATGGTGCCACTTTGGAGTGCACGGGAACAACATGGCCGTGTCCGTGCATTCCGTTTCCTCGTCTTCCTCGTCTTTCGTAGCCATTTTGGCTCAAGCCATTTTGGCTCAAGCCATTTTGGCTCAAGGGAGCCGACCTTCCAAAACGTATTAGTGACCTACAAAAGGTCAAACCATCCACAAGTG
	DinoSL_like-3-UN2	260	123	90	3	GTTGGCGTCTTTGGTTTCCTGGCATTGTGTTCCTATGGCGTTTACATGGTGCCACTTTGGAGTGCACGGGAACAACATGGCCGTGTCCGTGCATTCCGTTTCCTCGTCTTCCTCGTCTTTCGTAGCCATTTTGGCTCAAGCCATTTTGGCTCAAGCCATTTTGGCTCAAGGGAGCCGACCTTCCAAAACGTATTAGTGACCTACAAAAGGTCAAACCATCCACAAGTGATTTAGTTGCTGCAAGAGGCAGCGTGCGGGCA
	DinoSL_like-3-UN3	177	33	21	3	CCTGAATCCAAGAGGGCGTGTGCCCGCATCTGTAGCCATTTTGGCTCAAGCACATCGCCCCAAAGAGGGCATGTGGTCGCATCTGTAGCCATTTTGGCTCAAGCACATCGCCCCAAAGAGGGCATGTGGTCACAGCTGTAGCCATTTTGGCTCAAGAACATTAGCCCCAAAGAGGGA
	DinoSL_like-3-UN4	128	71	10	3	CACTTTGGAGTGCACGGGAACAACATGGCCGTGTCCGTGCATTCCGTTTCCTCGTCTTCCTCGTCTTTCGTAGCCATTTTGGCTCAAGCCATTTTGGCTCAAGCCATTTTGGCTCAAGGGAGCCGAGA
	DinoSL_like-3-UN5	131	44	40	3	CCCCTGAGTTAGGGTGGGGCTGGCAGCTCTACGCTTCCGCCTCAAGCCATTTTGGCTCAAGCCATTTTGGCTCAAGCCATTTTGGCTCAAGGGAGCCGACCTTCCAAAACGTATTAGTGACCTACAAAAGG
